# Supplementary material for: Genome-Wide Analysis of MYB Genes in Primulina eburnea (Hance) and Identification of Members in Response to Drought Stress
Source: Int J Mol Sci. 2023 Dec 29;25(1):465. doi: 10.3390/ijms25010465 (PMC10778706; doi:10.3390/ijms25010465)
Supplement: Supplementary file 1 [file ijms-25-00465-s001.zip]

Archive with 2 entries (2 files):
- 20231026pebmyb-SF_ijms_type.pdf
- 20231026SI -ijms_type.xlsx
